# Supplementary material for: Trends in Coronary and Structural Heart Interventions in Switzerland over the Last 16 Years and Impact of COVID-19: Insights from the National Swiss PCI Survey
Source: J Clin Med. 2022 Dec 15;11(24):7459. doi: 10.3390/jcm11247459 (PMC9783484; doi:10.3390/jcm11247459)
Supplement: Supplementary file 1 [file jcm-11-07459-s001.zip]

Archive with 2 entries (2 files):
- File S1. SWISS PCI Survey 2021 (questionnaire).pdf
- jcm-2072452-supplementary.pdf
